# Supplementary material for: SLING: a tool to search for linked genes in bacterial datasets
Source: Nucleic Acids Res. 2018 Aug 16;46(21):e128. doi: 10.1093/nar/gky738 (PMC6265476; doi:10.1093/nar/gky738)
Supplement: Supplementary Data [file gky738_supplemental_files.zip]

Archive with 2 entries (2 files):
- Horesh_sup_figures.pdf
- Horesh_sup_tables.xlsx
