# Supplementary material for: SLING: a tool to search for linked genes in bacterial datasets
Source: Nucleic Acids Res. 2018 Aug 16;46(21):e128. doi: 10.1093/nar/gky738 (PMC6265476; doi:10.1093/nar/gky738)
Supplement: Supplementary Data [file gky738_supplemental_files.zip › Horesh_sup_tables.xlsx]

## Sheet: S1
RND pump proteins downloaded from Uniprot
Gene Name	Number of sequences	Number of genera	Genera
mdtC	1527	205	Ferrovum;Shigella;Vibrio;Cecembia;Ferriphaselus;[Clostridium];Streptococcus;Phaeobacter;Arcobacter;Cupriavidus;Tatlockia;Bhargavaea;Smithella;candidate;Variovorax;Pirellula;Phaeospirillum;Komagataeibacter;Kosakonia;Erwinia;Xenorhabdus;Alistipes;Plesiomonas;Marinomonas;Planococcus;Campylobacter;Oceanobacillus;Afipia;Pseudoalteromonas;Franconibacter;Roseivivax;Lelliottia;Sporomusa;Solibacillus;Prag…
mdtB	1133	159	Ferrovum;Shigella;Verrucomicrobia;Ferriphaselus;Rhodobacter;Parcubacteria;Leminorella;Geobacter;Arcobacter;Phaeobacter;Tatlockia;Acidithiobacillus;Smithella;candidate;Pirellula;Phaeospirillum;Komagataeibacter;Kosakonia;Simkania;Xenorhabdus;Marinomonas;Loktanella;Afipia;Pseudoalteromonas;Franconibacter;Roseivivax;Lelliottia;Sporomusa;Pragia;Halomonas;Gluconacetobacter;Thiomonas;Candidatus;Gammapro…
czcA	232	52	Klebsiella;Vibrio;Aeromonas;Acinetobacter;Ralstonia;Sphingomonas;Capnocytophaga;Phenylobacterium;Pseudovibrio;Cupriavidus;Fusobacterium;Sphingobacterium;Roseomonas;Citrobacter;Photobacterium;Rhodospirillum;Porphyromonas;Xanthomonas;Pseudomonas;Bacteroides;Hydrogenobacter;Escherichia;Phascolarctobacterium;Janthinobacterium;Chryseobacterium;Roseobacter;Anaerotruncus;Nitrospira;Magnetospirillum;Sten…
cnrA	117	51	Klebsiella;Vibrio;Ferrovum;Ralstonia;Verrucomicrobia;Brevundimonas;Gemmata;Methyloglobulus;Synergistetes;Sphingomonas;Deltaproteobacteria;Betaproteobacteria;Methylocystis;candidate;Bacillus;Roseomonas;Synechococcus;Photobacterium;Variovorax;Glaciecola;Cupriavidus;Pseudomonas;Marinobacter;Afipia;Acidobacteria;Xanthomonas;Janthinobacterium;Marinomonas;Neochlamydia;Martelella;uncultured;Sphingopyxis…
nolG	87	32	Acinetobacter;Thermacetogenium;Neochlamydia;Methyloglobulus;Crenothrix;Lygus;Geobacter;Desulfotomaculum;Chromobacterium;Shinella;Paenibacillus;Curvibacter;Clostridium;Laribacter;Marinobacter;Peptoclostridium;Endomicrobium;uncultured;Enterobacter;Sinorhizobium;Agrobacterium;alpha;Desulfobacterium;Bdellovibrio;Geobacillus;Candidatus;Anaeromyxobacter;Acetobacter;Armatimonadetes;Halomicronema;Rhizobi…
silA	45	17	Klebsiella;Streptomyces;Candidatus;Nitrospira;Anaeromyxobacter;Enterobacter;Methyloglobulus;Fibrisoma;Streptococcus;Morganella;endosymbiont;Pseudomonas;Salmonella;Marinobacter;Escherichia;Cupriavidus;Cronobacter
yegO	42	6	Shigella;Erwinia;Pantoea;Yersinia;Salmonella;Escherichia
mexF	20	6	Candidatus;Salinisphaera;Rhodopirellula;Cyanobium;Xanthomonas;Pseudomonas
yegN	19	6	Pantoea;Erwinia;Dickeya;Yersinia;Salmonella;Escherichia
arpB	19	14	Shewanella;Vibrio;Ferrovum;Xanthomonas;Legionella;Pseudoruegeria;Pseudomonas;Roseivivax;Grimontia;Roseovarius;Phaeobacter;Methylibium;Alphaproteobacteria;Pelagicola
ARPb	11	8	Faucaria;Pleiospilos;Scopelogena;Mesembryanthemum;Delosperma;Carruanthus;Cephalophyllum;Drosanthemum
mdtC1	11	8	Janthinobacterium;Komagataeibacter;Variovorax;Sinorhizobium;Pseudomonas;Oligotropha;Gluconobacter;Massilia
mdtC2	8	6	Janthinobacterium;Komagataeibacter;Variovorax;Sinorhizobium;Oligotropha;Gluconobacter
mdtB1	7	4	Komagataeibacter;Oligotropha;Gluconobacter;Pseudomonas
mdtB2	6	5	Komagataeibacter;Oligotropha;Gluconobacter;Desulfobacula;Pseudomonas
mdtC3	6	5	Janthinobacterium;Variovorax;Gluconobacter;Erwinia;Komagataeibacter
cmeB	5	4	Campylobacter;Escherichia;Algoriphagus;Pseudomonas
czcA1	3	3	Janthinobacterium;Sulfuricella;Cupriavidus
czcA2	3	3	Chryseobacterium;Methylobacterium;Cupriavidus
nolG1	3	3	Petrimonas;Clostridium;Peptoclostridium
mdtB3	2	1	Pseudomonas
nolG2	2	2	Clostridium;Peptoclostridium
sdeE	2	1	Serratia
nolG3	2	2	Petrimonas;Clostridium
czcA5	2	1	Janthinobacterium
nolG5	1	1	Petrimonas
mexD	1	1	uncultured
cusA	1	1	Caldithrix
sdeD	1	1	Serratia
mdtC4	1	1	Variovorax
cnrA1	1	1	Komagataeibacter
mdtc3	1	1	Stenotrophomonas
cnrA2	1	1	Komagataeibacter
mdtc5	1	1	Stenotrophomonas
MexF	1	1	Kuenenia
NolG	1	1	Devosia

## Sheet: S2
E. coli strain collection
Accession no.	Strain / Specimin ID	Clinical outcome	Location	Phylogroup	No. of contigs
AP009048.1	Escherichia coli str. K-12 substr. W3110 DNA	-	-	A	Closed
CP000948.1	Escherichia coli str. K12 substr. DH10B	-	-	A	Closed		Legend:
CP010816.1	Escherichia coli strain BL21 (TaKaRa)	-	-	A	Closed		LI = Lethal Infection
NC_000913.3	Escherichia coli str. K-12 substr. MG1655	-	-	A	Closed		NSI = non lethal symptomatic
NC_004431.1	Escherichia coli CFT073	-	-	B2	Closed		AI = Asymptomatic
NC_008563.1	Escherichia coli APEC O1	-	-	B2	Closed
NC_009800.1	Escherichia coli HS	-	-	A	Closed
NC_009801.1	Escherichia coli E24377A	-	-	B1	Closed
NC_010468.1	Escherichia coli ATCC 8739	-	-	A	Closed
NC_011353.1	Escherichia coli O157:H7 str. EC4115	-	-	E	Closed
NC_011415.1	Escherichia coli SE11 DNA	-	-	B1	Closed
NC_011601.1	Escherichia coli 0127:H6 E2348/69 complete genome	-	-	B2	Closed
NC_011741.1	Escherichia coli IAI1 chromosome	-	-	B1	Closed
NC_011742.1	Escherichia coli S88 chromosome	-	-	B2	Closed
NC_011745.1	Escherichia coli ED1a chromosome	-	-	B2	Closed
NC_011750.1	Escherichia coli IAI39 chromosome	-	-	F	Closed
NC_011751.1	Escherichia coli UMN026	-	-	D	Closed
NC_012759.1	Escherichia coli BW2952	-	-	A	Closed
NC_012971.2	Escherichia coli BL21(DE3)	-	-	A	Closed
NC_013008.1	Escherichia coli O157:H7 str. TW14359	-	-	E	Closed
NZ_CP008957.1	Escherichia coli O157:H7 str. EDL933	-	-	E	Closed
JHQV01.1	100290	LI	The Gambia	B2	115
JHQW01.1	100343	LI	The Gambia	B1	154
JHQX01.1	100414	LI	The Gambia	B2	116
JHQY01.1	102550	LI	The Gambia	B1	209
JHQZ01.1	103385	LI	The Gambia	B2	149
JHRA01.1	103573	LI	The Gambia	B1	134
JHRB01.1	203741	LI	Mali	B2	446
JHRC01.1	300059	LI	Mozambique	B2	122
JHRD01.1	300262	LI	Mozambique	B2	111
JHRE01.1	302014	LI	Mozambique	B2	527
JHRF01.1	302048	LI	Mozambique	B2	436
JHRG01.1	302053	LI	Mozambique	B2	420
JHRH01.1	302275	LI	Mozambique	B2	394
JHRI01.1	302662	LI	Mozambique	B1	478
JHRJ01.1	303289	LI	Mozambique	B2	144
JHRK01.1	400791	LI	Kenya	B1	170
JHRL01.1	401031	LI	Kenya	B2	170
JHRM01.1	401140	LI	Kenya	A	255
JHRN01.1	401150	LI	Kenya	B1	142
JHRO01.1	401264	LI	Kenya	B2	228
JHRP01.1	401954	LI	Kenya	B1	287
JHRQ01.1	402290	LI	Kenya	B1	109
JHRR01.1	702324	LI	Pakistan	B2	96
JHRS01.1	703533	LI	Pakistan	B1	549
JHRT01.1	100329	NSI	The Gambia	A	390
JHRU01.1	100854	NSI	The Gambia	A	101
JHRV01.1	102536	NSI	The Gambia	B2	134
JHRW01.1	102598	NSI	The Gambia	B2	187
JHRX01.1	102929	NSI	The Gambia	B1	147
JHRY01.1	103578	NSI	The Gambia	B1	376
JHRZ01.1	200146	NSI	Mali	B1	125
JHSA01.1	300075	NSI	Mozambique	B2	103
JHSB01.1	300214	NSI	Mozambique	B2	104
JHSC01.1	300231	NSI	Mozambique	B2	79
JHSD01.1	302150	NSI	Mozambique	B2	286
JHSE01.1	302687	NSI	Mozambique	B1	394
JHSF01.1	302909	NSI	Mozambique	B2	254
JHSG01.1	303145	NSI	Mozambique	B2	102
JHSH01.1	400738	NSI	Kenya	B2	102
JHSI01.1	401091	NSI	Kenya	B1	89
JHSJ01.1	401210	NSI	Kenya	A	781
JHSK01.1	401588	NSI	Kenya	B2	100
JHSL01.1	401817	NSI	Kenya	B2	96
JHSM01.1	402310	NSI	Kenya	B2	94
JHSN01.1	402804	NSI	Kenya	B1	135
JHSO01.1	702423	NSI	Pakistan	B1	181
JHSP01.1	702626	NSI	Pakistan	B1	237
JHSQ01.1	100100	AI	The Gambia	E	123
JHSR01.1	100175	AI	The Gambia	B1	89
JHSS01.1	102132	AI	The Gambia	E	110
JHST01.1	102535	AI	The Gambia	B2	97
JHSU01.1	103338	AI	The Gambia	A	112
JHSV01.1	103447	AI	The Gambia	B1	182
JHSW01.1	200077	AI	Mali	B2	141
JHSX01.1	300469	AI	Mozambique	B2	64
JHSY01.1	300847	AI	Mozambique	B2	385
JHSZ01.1	302137	AI	Mozambique	B2	44
JHTA01.1	302312	AI	Mozambique	B2	115
JHTB01.1	303139	AI	Mozambique	B1	150
JHTC01.1	303301	AI	Mozambique	B2	100
JHTD01.1	303341	AI	Mozambique	B1	86
JHTE01.1	400929	AI	Kenya	B2	139
JHTF01.1	401195	AI	Kenya	B2	194
JHTG01.1	401675	AI	Kenya	B2	125
JHTH01.1	402559	AI	Kenya	B2	288
JHTI01.1	402981	AI	Kenya	B2	75
JHTJ01.1	403116	AI	Kenya	B2	108
JHTK01.1	403341	AI	Kenya	B1	111
JHTL01.1	700283	AI	Pakistan	B2	97
JHTM01.1	703450	AI	Pakistan	B1	289

## Sheet: S3
Klebsiella dataset for testing toxin profiles
Accessions
CP007731.1
CP007732.1
CP007733.1
CP007734.1
CP007735.1
CP007736.1
NC_006625.1
NC_009648.1
NC_009649.1
NC_009650.1
NC_009651.1
NC_009652.1
NC_009653.1
NC_011281.1
NC_011282.1
NC_011283.1
NC_012731.1
NC_016838.1
NC_016839.1
NC_016840.1
NC_016841.1
NC_016845.1
NC_016846.1
NC_016847.1
NC_017540.1
NC_017541.1
NC_018522.1
NC_021231.1
NC_021232.1
NC_022078.1
NC_022082.1
NC_022083.1
NC_022566.1

## Sheet: S4
Toxin Pfam Profiles
Domain	Count	Decision	Reason	Average Length TADB (aa)	Reference
Cpta_toxin	0	YES	Literature search	Undefined	Masuda et al. 2012	https://doi.org/10.1111/j.1574-6968.2012.02496.x
GnsAB_toxin	0	YES	Literature search	Undefined	Wei et al. 2015	https://doi.org/10.1016/j.bbrc.2015.03.133
RnlA_toxin	0	YES	Literature search	Undefined	Koga etl al. 2011	https://doi.org/10.1534/genetics.110.121798
SpoIISA_toxin	0	YES	Literature search	Undefined	Makroczyova et al. 2014	https://doi.org/10.1111/1574-6968.12531
YjhX_toxin	0	YES	Literature search	Undefined	Yamaguchi et al. 2015	https://doi.org/10.1093/nar/gkv1197
YafO_toxin	0	YES	Literature search	Undefined	Zhang et al. 2009	https://doi.org/10.1074/jbc.M109.036624
YdaT_toxin	0	YES	Literature search	Undefined	Yamaguchi et al. 2011	https://doi.org/10.1038/nrmicro2651
PIN	1178	YES		135.35
ParE_toxin	750	YES		96.77
NTP_transf_2	532	YES		125.52
Gp49	293	YES		113.57
PemK_toxin	286	YES		117.37
Couple_hipA	280	YES		402.24
AHSA1	265	YES		172.18
HipA_C	242	YES		424.71
HicA_toxin	233	YES		74.06
Peptidase_M78	205	YES		212.98
Acetyltransf_10	191	NO	Noisy	168.48
HigB-like_toxin	183	YES		93.86
RES	183	YES		194.98
Acetyltransf_7	182	NO		169.48
Acetyltransf_1	176	NO		170.88
PIN_3	176	YES		151.7
BrnT_toxin	164	NO	Non Type 2	92.84
Fic	160	YES		196.11
Polyketide_cyc2	157	YES		178.68
DUF397	142	YES		74.18
YoeB_toxin	141	YES		88.6
RelE	110	YES		118.26
YafQ_toxin	103	YES		92
ParE-like_toxin	98	YES		94.66
FR47	92	NO	Noisy	176.09
HigB_toxin	78	YES		104.62
DUF3368	71	YES		161.21
Bro-N	58	YES		250.79
ANT	44	YES		249.48
MqsR_toxin	42	YES		103.24
Acetyltransf_3	38	NO	Noisy	180.26
Toxin_YhaV	37	YES		152.49
CcdB	37	YES		100.62
Acetyltransf_4	36	NO	Noisy	174.42
ORF6C	28	YES		243.14
AntA	25	YES		247.8
Acetyltransf_9	24	NO	Noisy	194.54
PIN_2	21	YES		138.24
DUF4411	19	YES		138.74
Acetyltransf_CG	18	NO	Noisy	167.11
HicB_lk_antitox	18	NO	Antitoxin	94.61
Mut7-C	17	YES		120.47
DNA_pol_B_palm	13	NO	Unlikely to be toxin, based on domain organisation	110.69
GNAT_acetyltran	12	YES		168.75
DUF4172	11	NO	Noisy	376.09
Peptidase_M48	10	NO	Noisy	190.6
HTH_3	10	NO	HTH, mostly likely antitoxin	182
GST_N_2	9	NO	Noisy	256.11
GST_N	9	NO	Noisy	253.78
Phage_pRha	8	NO	Phage protein	240.5
HTH_IclR	8	NO	HTH, mostly likely antitoxin	276.75
DUF294	8	YES		130.12
GST_N_3	8	NO	Noisy	256.88
MarR_2	7	NO	HTH, mostly likely antitoxin	236.71
DUF5105	6	YES		165.83
HD_3	6	YES		193.67
HD	6	YES		193.67
GST_C_3	6	NO	Noisy	267.5
GST_C	6	NO	Noisy	291.5
Acetyltransf_8	6	NO	Noisy	166.83
HTH_31	6	NO	HTH, mostly likely antitoxin	324.17
GST_C_2	5	NO	phage protein	308.2
Phage_integrase	5	NO	Noisy	390.6
AAA_30	5	NO	Most likely antitoxin	1179.2
HTH_24	5	NO	HTH, mostly likely antitoxin	307
Adenyl_cycl_N	5	YES		145.2
DUF2505	5	YES		256.8
zinc_ribbon_2	5	NO	From here: low number of hits, remaning domains exception. DUFs are kept to possibly identify new Tas	353.4
DDE_Tnp_4	4	NO		116.75
DDE_Tnp_1	4	NO		116.75
HicB	4	YES	Known toxin	170.25
Arm-DNA-bind_4	4	NO		390
DUF1902	4	NO		77.5
zf-NADH-PPase	4	NO		361
Peptidase_U49	4	NO		203
UvrD_C_2	4	NO		1179.5
Virulence_RhuM	4	NO		313.75
ORF6N	4	NO		257.75
DDE_Tnp_1_2	4	NO		116.75
DZR	3	NO		361
PDDEXK_1	3	NO		1181
Sigma70_r4	3	NO		205
TrmB	3	NO		262
Acetyltransf_6	3	NO		158.67
ResIII	3	NO		1295
MdcG	3	NO		96.67
HTH_10	3	NO		205
Acetyltransf_15	3	NO		190
Fic_N	3	YES	Known toxin	380.67
Phage_int_SAM_3	3	NO		391.67
AAA_19	3	NO		1179
DEAD	2	NO		1295
Methylase_S	2	NO		550
Phage_TAC_11	2	NO		308
RAMPs	2	NO		429
HTH_AsnC-type	2	NO		474
HSDR_N	2	NO		1295
MDMPI_N	2	NO		328
UvrD-helicase	2	NO		1179.5
FYVE	2	NO		361
DUF4880	2	NO		113
Hexapep_2	2	NO		210
EcoR124_C	2	NO		1295
YCII	2	NO		259
TPR_14	2	NO		135
UvrD_C	2	NO		1179.5
AlbA_2	2	NO		474
DDE_Tnp_1_3	2	NO		152.5
AAA_33	2	NO		288
DUF3749	2	NO		177.5
HTH_26	2	NO		234.5
PASTA	2	NO		74
HEPN	2	NO		235
PIN_4	2	YES	Known toxin	132
Hexapep	2	NO		210
DUF4111	1	NO		274
Nuc-transf	1	NO		129
Inhibitor_I42	1	NO		337
MarR	1	NO		474
CbtA_toxin	1	YES		125
HTH_11	1	NO		474
RHH_1	1	NO		91
DUF4258	1	NO		103
DUF4935	1	NO		133
HTH_19	1	NO		360
DUF188	1	NO		152
CUE	1	NO		181
PhdYeFM_antitox	1	NO		107
Fe_dep_repress	1	NO		190
HTH_29	1	NO		190
HTH_23	1	NO		190
HTH_20	1	NO		203
HTH_5	1	NO		183
Polyketide_cyc	1	NO		161
Zeta_toxin	1	NO		288
AbiEii	1	YES	Known toxin	317
DUF488	1	NO		141
Haemolytic	1	NO		215
Adenyl_transf	1	NO		134
HATPase_c_4	1	NO		474
DUF2442	1	NO		218
PIN_6	1	YES	Known toxin	153
PHD_like	1	NO		107
AAA_11	1	NO		1178
HypA	1	NO		153
AAA_16	1	NO		288

## Sheet: S5
Toxin Antitoxin system in E coli K-12 MG1655 (NC_000913)
Name	Accession	Strand	Toxin Start	Toxin Stop	TADB	Tafinder	POSH	Reason
YafQ/DinJ, RelBE2	NP_414760	F	245961	246239	YES	YES	YES
HicAB	NP_415954	F	1509286	1509462	YES	YES	YES
HipAB	NP_416024	F	1590854	1592176	YES	YES	YES
RelE-RelB	NP_416081	R	1645346	1645633	YES	YES	YES
YoeB-YefM	YP_588458	R	2089211	2089465	YES	YES	YES
MazE	NP_417262	R	2910756	2911091	YES	YES	YES
MqsR-MqsA	NP_417494	R	3168248	3168544	YES	YES	YES
SohB(PrlF)-YhaV, RelBE6	NP_417599	F	3277337	3277801	YES	YES	YES
YeeV-YeeU	NP_416509	F	2077569	2077943	YES	YES	YES
CptAB	NP_417372	R	3040416	3040823	YES	NO	YES
RelBE5,HigBA,ygjNM	NP_417554	R	3233728	3234455	NO	YES	YES
MazEF2,chpB	NP_418646	F	4448447	4449042	NO	YES	YES
RelBE4,YafNO	NP_414768	F	252005	252699	NO	YES	YES
YpjF-YfjZ	NP_417133	F	2777115	2777782	NO	YES	YES
fic	NP_417820	R	3490861	3491620	NO	YES	YES
YkfI-YafW	NP_414779	R	263328	264007	NO	NO	YES
GnsAB_toxin	YP_588446	F	1052067	1052240	NO	NO	YES
HD	-	R	2032384	2033079	NO	NO	YES
YdaT_toxin	NP_415876	F	1420684	1421106	NO	NO	YES
GNAT_acetyltran	-	R	1518328	1518846	NO	NO	YES
Polyketide_cyc2	NP_417109	R	2754288	2754764	NO	NO	YES
GNAT_acetyltran	-	F	4608185	4608631	NO	NO	YES
PemK	-	R	3960012	3960254	NO	NO	YES
PemK	-	R	3960254	3960460	NO	NO	YES
YdaT_toxin	-	R	1647350	1647638	NO	NO	YES
rnlAB	NP_417119	F	2765918	2766991	YES	NO	NO	Toxin length (397 aa)
Predictions by Tafinder and TADB removed from analysis
YeeUV	-	R	262552	262893		YES		Could not retrieve gene from locations
b3710	-	F	3889638	3890813		YES		Could not retrieve gene from locations
b3754	-	R	3938658	3939350		YES		Could not retrieve gene from locations
GhoTS	YP_588474	F	4352908	4353081	YES			Type 5 TA system
toxic polypeptide, small	YP_025297	R	1269168	1269275	YES			Type 1 TA system (Ldr_toxin)
toxic polypeptide, small	YP_025298	R	1269703	1269810	YES			Type 1 TA system (Ldr_toxin)
toxic polypeptide, small	YP_025299	R	1270238	1270345	YES			Type 1 TA system (Ldr_toxin)
toxic polypeptide, small	YP_026227	R	3699980	3700087	YES			Type 1 TA system (Ldr_toxin)
toxic membrane persister formation peptide	YP_001165331	F	3853553	3853642	YES			Type 1 TA system (TisB_toxin)
toxic peptide	NP_418767	R	4579499	4579840	YES			Type 1 TA system (SymE_toxin)
toxic membrane protein	YP_002791247	R	2153349	2153408	YES			Type 1 TA system (Ibs_toxin)
toxic membrane protein	YP_002791248	R	2153681	2153737	YES			Type 1 TA system (Ibs_toxin)
toxic membrane protein	YP_002791255	R	3056890	3056949	YES			Type 1 TA system (Ibs_toxin)
toxic membrane protein	YP_002791256	F	3194766	3194825	YES			Type 1 TA system (Ibs_toxin)
toxic membrane protein	YP_002791257	F	3195141	3195200	YES			Type 1 TA system (Ibs_toxin)
toxic membrane protein	YP_002791251	R	2700117	2700197	YES			No toxin domain
Rac prophage	NP_415864	R	1413733	1413927	YES			No toxin domain
dinQ-agrB	WP_001315891.1	?	?	?	YES			Removed from NCBI, type 1 toxin

## Sheet: S6
Toxin Antitoxin system in E coli K-12 W3110 (AP009048.1)
Predicted Operons
Name	Operon	HMMER_score	Strand	Hit_length (aa)	Hit_start	Hit_stop	Upstream_length (aa)	Upstream_delta (bp)	Upstream_start	Upstream_stop	Hit	Upstream
cusA	A-b	794.5	+	1047	597937	601080	407	14	596702	597923	MIEWIIRRSVANRFLVLMGALFLSIWGTWTIINTPVDALPDLSDVQVIIKTSYPGQAPQIVENQVTYPLTTTMLSVPGAKTVRGFSQFGDSYVYVIFEDGTDPYWARSRVLEYLNQVQGKLPAGVSAELGPDATGVGWIYEYALVDRSGKHDLADLRSLQDWFLKYELKTIPDVAEVASVGGVVKEYQVVIDPQRLAQYGISLAEVKSALDASNQEAGGSSIELAEAEYMVRASGYLQTLDDFNHIVLKASENGVPVYLRDVAKVQIGPEMRRGIAELNGEGEVAGGVVILRSGKNAREVIAAVKDKLETLKSSLPEGVEIVTTYDRSQLIDRAIDNLSGKLLEEFIVVAVVCALFLWHVRSALVAIISLPLGLCIAFIVMHFQGLNANIMSLGGIAIA…	MKKIALIIGSMIAGGIISAAGFTWVAKAEPPAEKTSTAERKILFWYDPMYPNTRFDKPGKSPFMDMDLVPKYADEESSASGVRIDPTQTQNLGVKTATVTRGPLTFAQSFPANVSYNEYQYAIVQARAAGFIDKVYPLTVGDKVQKGTPLLDLTIPDWVEAQSEYLLLRETGGTATQTEGILERLRLAGMPEADIRRLIATQKIQTRFTLKAPIDGVITAFDLRAGMNIAKDNVVAKIQGMDPVWVTAAIPESIAWLVKDASQFTLTVPARPDKTLTIRKWTLLPGVDAATRTLQLRLEVDNADEALKPGMNAWLQLNTASEPMLLIPSQALIDTGSEQRVITVDADGRFVPKRVAVFQASQGVTALRSGLAEGEKVVSSGLFLIDSEANISGALERMR…
acrB	A-a	1456.7	-	1049	480478	483627	397	25	483652	484843	MPNFFIDRPIFAWVIAIIIMLAGGLAILKLPVAQYPTIAPPAVTISASYPGADAKTVQDTVTQVIEQNMNGIDNLMYMSSNSDSTGTVQITLTFESGTDADIAQVQVQNKLQLAMPLLPQEVQQQGVSVEKSSSSFLMVVGVINTDGTMTQEDISDYVAANMKDAISRTSGVGDVQLFGSQYAMRIWMNPNELNKFQLTPVDVITAIKAQNAQVAAGQLGGTPPVKGQQLNASIIAQTRLTSTEEFGKILLKVNQDGSRVLLRDVAKIELGGENYDIIAEFNGQPASGLGIKLATGANALDTAAAIRAELAKMEPFFPSGLKIVYPYDTTPFVKISIHEVVKTLVEAIILVFLVMYLFLQNFRATLIPTIAVPVVLLGTFAVLAAFGFSINTLTMFGMV…	MNKNRGFTPLAVVLMLSGSLALTGCDDKQAQQGGQQMPAVGVVTVKTEPLQITTELPGRTSAYRIAEVRPQVSGIILKRNFKEGSDIEAGVSLYQIDPATYQATYDSAKGDLAKAQAAANIAQLTVNRYQKLLGTQYISKQEYDQALADAQQANAAVTAAKAAVETARINLAYTKVTSPISGRIGKSNVTEGALVQNGQATALATVQQLDPIYVDVTQSSNDFLRLKQELANGTLKQENGKAKVSLITSDGIKFPQDGTLEFSDVTVDQTTGSITLRAIFPNPDHTLLPGMFVRARLEEGLNPNAILVPQQGVTRTPRGDATVLVVGADDKVETRPIVASQAIGDKWLVTEGLKAGDRVVISGLQKVRPGVQVKAQEVTADNNQQAASGAQPEQSKS
mdtB	A-a	1243	+	1040	2157400	2160522	455	2	2156033	2157398	MQVLPPSSTGGPSRLFIMRPVATTLLMVAILLAGIIGYRALPVSALPEVDYPTIQVVTLYPGASPDVMTSAVTAPLERQFGQMSGLKQMSSQSSGGASVITLQFQLTLPLDVAEQEVQAAINAATNLLPSDLPNPPVYSKVNPADPPIMTLAVTSTAMPMTQVEDMVETRVAQKISQISGVGLVTLSGGQRPAVRVKLNAQAIAALGLTSETVRTAITGANVNSAKGSLDGPSRAVTLSANDQMQSAEEYRQLIIAYQNGAPIRLGDVATVEQGAENSWLGAWANKEQAIVMNVQRQPGANIISTADSIRQMLPQLTESLPKSVKVTVLSDRTTNIRASVDDTQFELMMAIALVVMIIYLFLRNIPATIIPGVAVPLSLIGTFAVMVFLDFSINNLTLM…	MCPSFRRFQTVFHNSSIFLPYWLATLVSFRETFQEEKLLTMKGSYKSRWVIVIVVVIAAIAAFWFWQGRNDSRSAAPGATKQAQQSPAGGRRGMRSGPLAPVQAATAVEQAVPRYLTGLGTITAANTVTVRSRVDGQLIALHFQEGQQVKAGDLLAEIDPSQFKVALAQAQGQLAKDKATLANARRDLARYQQLAKTNLVSRQELDAQQALVSETEGTIKADEASVASAQLQLDWSRITAPVDGRVGLKQVDVGNQISSGDTTGIVVITQTHPIDLVFTLPESDIATVVQAQKAGKPLVVEAWDRTNSKKLSEGTLLSLDNQIDATTGTIKVKARFNNQDDALFPNQFVNARMLVDTEQNAVVIPTAALQMGNEGHFVWVLNSENKVSKHLVTPGIQDS…
mdtF	A-a	1402.9	-	1037	3976888	3980001	385	27	3980028	3981183	MANYFIDRPVFAWVLAIIMMLAGGLAIMNLPVAQYPQIAPPTITVSATYPGADAQTVEDSVTQVIEQNMNGLDGLMYMSSTSDAAGNASITLTFETGTSPDIAQVQVQNKLQLAMPSLPEAVQQQGISVDKSSSNILMVAAFISDNGSLNQYDIADYVASNIKDPLSRTAGVGSVQLFGSEYAMRIWLDPQKLNKYNLVPSDVISQIKVQNNQISGGQLGGMPQAADQQLNASIIVQTRLQTPEEFGKILLKVQQDGSQVLLRDVARVELGAEDYSTVARYNGKPAAGIAIKLAAGANALDTSRAVKEELNRLSAYFPASLKTVYPYDTTPFIEISIQEVFKTLVEAIILVFLVMYLFLQNFRATIIPTIAVPVVILGTFAILSAVGFTINTLTMFGMV…	MNRRRKLLIPLLFCGAMLTACDDKSAENAAAMTPEVGVVTLSPGSVNVLSELPGRTVPYEVAEIRPQVGGIIIKRNFIEGDKVNQGDSLYQIDPAPLQAELNSAKGSLAKALSTASNARITFNRQASLLKTNYVSRQDYDTARTQLNEAEANVTVAKAAVEQATINLQYANVTSPITGVSGKSSVTVGALVTANQADSLVTVQRLDPIYVDLTQSVQDFLRMKEEVASGQIKQVQGSTPVQLNLENGKRYSQTGTLKFSDPTVDETTGSVTLRAIFPNPNGDLLPGMYVTALVDEGSRQNVLLVPQEGVTHNAQGKATALILDKDDVVQLREIEASKAIGDQWVVTSGLQAGDRVIVSGLQRIRPGIKARAISSSQENASTESKQ
acrF	A-a	1435.5	+	1034	3414888	3417992	385	14	3413719	3414874	MANFFIRRPIFAWVLAIILMMAGALAILQLPVAQYPTIAPPAVSVSANYPGADAQTVQDTVTQVIEQNMNGIDNLMYMSSTSDSAGSVTITLTFQSGTDPDIAQVQVQNKLQLATPLLPQEVQQQGISVEKSSSSYLMVAGFVSDNPGTTQDDISDYVASNVKDTLSRLNGVGDVQLFGAQYAMRIWLDADLLNKYKLTPVDVINQLKVQNDQIAAGQLGGTPALPGQQLNASIIAQTRFKNPEEFGKVTLRVNSDGSVVRLKDVARVELGGENYNVIARINGKPAAGLGIKLATGANALDTAKAIKAKLAELQPFFPQGMKVLYPYDTTPFVQLSIHEVVKTLFEAIMLVFLVMYLFLQNMRATLIPTIAVPVVLLGTFAILAAFGYSINTLTMFGMV…	MTKHARFFLLPSFILISAALIAGCNDKGEEKAHVGEPQVTVHIVKTAPLEVKTELPGRTNAYRIAEVRPQVSGIVLNRNFTEGSDVQAGQSLYQIDPATYQANYDSAKGELAKSEAAAAIAHLTVKRYVPLVGTKYISQQEYDQAIADARQADAAVIAAKATVESARINLAYTKVTAPISGRIGKSTVTEGALVTNGQTTELATVQQLDPIYVDVTQSSNDFMRLKQSVEQGNLHKENATSNVELVMENGQTYPLKGTLQFSDVTVDESTGSITLRAVFPNPQHTLLPGMFVRARIDEGVQPDAILIPQQGVSRTPRGDATVLIVNDKSQVEARPVVASQAIGDKWLISEGLKSGDQVIVSGLQKARPGEQVKATTDTPADTASK
acrD	B-a	1436.8	+	1037	2586251	2589364	516	166	2584537	2586085	MANFFIDRPIFAWVLAILLCLTGTLAIFSLPVEQYPDLAPPNVRVTANYPGASAQTLENTVTQVIEQNMTGLDNLMYMSSQSSGTGQASVTLSFKAGTDPDEAVQQVQNQLQSAMRKLPQAVQNQGVTVRKTGDTNILTIAFVSTDGSMDKQDIADYVASNIQDPLSRVNGVGDIDAYGSQYSMRIWLDPAKLNSFQMTAKDVTDAIESQNAQIAVGQLGGTPSVDKQALNATINAQSLLQTPEQFRDITLRVNQDGSEVRLGDVATVEMGAEKYDYLSRFNGKPASGLGVKLASGANEMATAELVLNRLDELAQYFPHGLEYKVAYETTSFVKASIEDVVKTLLEAIALVFLVMYLFLQNFRATLIPTIAVPVVLMGTFSVLYAFGYSVNTLTMFAMV…	MQSYRLGYDLQSGSPQLNAHRQLFQQALHSPVLTNLNVWYVPEAVKTRYAHLNANWLEMNNRLSKGDLPWYQANINNYVNQIDLFVLALQHYAERKMLLVVAISLAGGIGIFTLVFFTLRRIRHQVVAPLNQLVTASQRIEHGQFDSPPLDTNLPNELGLLAKTFNQMSSELHKLYRSLEASVEEKTRDLHEAKRRLEVLYQCSQALNTSQIDVHCFRHILQIVRDNEAAEYLELNVGENWRISEGQPNPELPMQILPVTMQETVYGELHWQNSHVSSSEPLLNSVSSMLGRGLYFNQAQKHFQQLLLMEERATIARELHDSLAQVLSYLRIQLTLLKRSIPEDNATAQSIMADFSQALNDAYRQLRELLTTFRLTLQQADLPSALREMLDTLQNQTSA…
Discarded Hits
Name	HMMER_score	Contig	Strand	Hit_length (aa)	Hit_start	Hit_stop	Sequence	Reason
mdtC	1200	AP009048.1	+	995	2160613	2163598	MLPVAPLPQVDFPVIIVSASLPGASPETMASSVATPLERSLGRIAGVSEMTSSSSLGSTRIILQFDFDRDINGAARDVQAAINAAQSLLPSGMPSRPTYRKANPSDAPIMILTLTSDTYSQGELYDFASTQLAPTISQIDGVGDVDVGGSSLPAVRVGLNPQALFNQGVSLDDVRTAVSNANVRKPQGALEDGTHRWQIQTNDELKTAAEYQPLIIHYNNGGAVRLGDVATVTDSVQDVRNAGMTNAKPAILLMIRKLPEANIIQTVDSIRAKLPELQETIPAAIDLQIAQDRSPTIRASLEEVEQTLIISVALVILVVFLFLRSGRATIIPAVSVPVSLIGTFAAMYLCGFSLNNLSLMALTIATGFVVDDAIVVLENIARHLEAGMKPLQAALQGTR…	Upstream length
